# Supplementary material for: Presenilin 1 Modulates Acetylcholinesterase Trafficking and Maturation
Source: Int J Mol Sci. 2023 Jan 11;24(2):1437. doi: 10.3390/ijms24021437 (PMC9864477; doi:10.3390/ijms24021437)
Supplement: Supplementary file 1 [file ijms-24-01437-s001.zip]

Archive with 10 entries (7 files):
- Supplemental Fig v2/
- Supplemental Fig v2/Supplemental Figure S1.pdf
- Supplemental Fig v2/Supplemental Figure S2.pdf
- Supplemental Fig v2/Supplemental Figure S3.pdf
- __MACOSX/
- __MACOSX/._Supplemental Fig v2
- __MACOSX/Supplemental Fig v2/
- __MACOSX/Supplemental Fig v2/._Supplemental Figure S1.pdf
- __MACOSX/Supplemental Fig v2/._Supplemental Figure S2.pdf
- __MACOSX/Supplemental Fig v2/._Supplemental Figure S3.pdf
